# Supplementary material for: Clinical Performance of the LiquidArray® Gastrointestinal VER 1.0 Assay in Patients with Suspected Gastroenteritis
Source: Diagnostics (Basel). 2024 Oct 25;14(21):2377. doi: 10.3390/diagnostics14212377 (PMC11544872; doi:10.3390/diagnostics14212377)
Supplement: Supplementary file 1 [file diagnostics-14-02377-s001.zip]

Archive with 1 entries (1 files):
- diagnostics-3128055-supplementary.pdf
